# Supplementary material for: Endogenous ABA alleviates rice ammonium toxicity by reducing ROS and free ammonium via regulation of the SAPK9–bZIP20 pathway
Source: J Exp Bot. 2020 Feb 17;71(15):4562–77. doi: 10.1093/jxb/eraa076 (PMC7475098; doi:10.1093/jxb/eraa076)
Supplement: eraa076_suppl_Supplementary_Table_S1 [file eraa076_suppl_supplementary_table_s1.xls]

## Sheet: Table S1
Gene ID	forward	reverse
OsABA8ox3	CAGCGACGAGGTTGAGTA	CATCTGTTTCCACACTGACA
OsCRTISO	CCGTCATGTTCGGCTTCTC	AAACTGAGGCTTTGACACCC
OsPDS	TCCTCTTGTTTTTGCAGACG	ATTTAAGGGTGCAGGCAATG
OsZDS	AATGGAGGCAATGGGATACA	CCAGCATGTGTCATTTGAGG
OsLCY	CCTCGTCCAGTACGACAAGC	ATGCAGATCCTCACCTCACC
OsZEP	GGATGCCATTGAGTTTGGTT	TGGCTGACTGAAGTCTCTCG
OsSDR	GGATGGACCAACCGGTTGCT	GTGGTATATGTTTACACAGC
OsAAO	CGCCTGGTAAAGTGTCTA	RRTTGCTCCTTGAGTGGT
OsNCED	TCGCCATCACCGAGAACTA	TCTCCTGGAGCTTGAACACC
OsLEA1	CCAATCACGTGGATGGGACT	CTTGAACAGCCACGATGACG
OsLEA3	TGTGTCGTTTTGAGTCTGT	CACCCGTCAGAAATCCT
OsLEA5	GGACAAGGCGAAAGGGTT	CACTTGAGGGTGTAGGTGAGC
OsLEA7	GCGGGTTCATTGACAAGGTG	CTGATGTGCGGGATGTGGAT
OsLEA10	CTCAAGGTTGCGATGCTGTG	ACCATGACATCGCTGAACCC
OsLEA12	CTACATGGAGATCAGGGTCGC	GAAGAGTGTGCGTGGAGTCA
OsLEA14	GACATCGACTACGAGATGCG	TCAGAAGATGCTGGAGAGCG
OsLEA19	TTTGTGTCGTTTTGAGTCTGT	CCACACCCGTCAGAAATCCT
OsLEA21	GAAGATTGGCAGCAGCTTCG	GTTGAACATTCACCGCCGTC
OsLEA22	CAAGAAGGAAGTGAACACCGC	CAAGAAGGAAGTGAACACC
OsLEA27	CAGCACTCACGACACCGATA	AGCGTCAGCTTCTCCTTGAT
OsLEA28	AAGGACGCGGTGATGAACTC	CTAATAGTCCCTGCCAGGCT
OsLEA29	TCTGCTGCTGCTGTTGTAGG	GTTGCTGGAGCAGTACGAGT
OsLEA30	CATCCCCGTGGCGAAGAC	CAACTCCTCCACCACCTCC
OsLEA31	TCTAATCGCCATTGGAGCGG	GCCCGCACTATCTAGGGTTA
OsLEA34	GAGAAGACGGCGTTCTGGGA	GAGAAGACGGCGTTCTGGGA
OsSAPK9	TGTTGGCAACCCAGCTAGTA	TGCTGCTGGAATTGTTGCTT
OsZIP15	GCACAGCTAAGAGATGCCCT	TCGTCTGCGATGACTGTTGT
OsZIP20	CCCTGACAACCGAAGTCCAA	ATGGTATCTGCGTAGCCTGC
OsZIP33	CCCAGTTGCCACCACAATTC	TGCTGATGTCCAAACCCTGA
OsZIP38	CTGCAGAGCTTGCGAATGTG	GCAGATGCCCGATTGTTGAG
OsZIP52	GTGGCACGAAATCCACAGAA	CCTTTGAGTTGCTCGACCTG
OsZIP58	AGCTCGTGTTGAGTGATCCG	GAGCCGTCGCCAATTTTTCA
OsZIP87	TCACGCTTCTCCAGAGGGAT	TCGCTGAACTTCTTCTCGCA
OsNADH-GOGAT1	GTGCAGCCTGTTGCAGCATAAA	CGGCATTTCACCATGCAAATC
OsGS1.2	AAAGGCGTTCGGCCGCGACATCGTGGAC	CACTTGGTCAGCAGCGGCGATGCCAACT
OsGDH1	CATCTGATCATCTCCCTGTT	TTCAGGCAATTCATCACTAC
OsGDH2	GGCCATTAACAACACTCATA	ACGCCGATCTATCTTGAAT
OsActin7	ACAGGTATTGTGTTGGACTCTGG	AGTAACCACGCTCCGTCAGG
